# Supplementary material for: Identification of New EGFR Inhibitors by Structure-Based Virtual Screening and Biological Evaluation
Source: Int J Mol Sci. 2024 Feb 4;25(3):1887. doi: 10.3390/ijms25031887 (PMC10856253; doi:10.3390/ijms25031887)
Supplement: Supplementary file 1 [file ijms-25-01887-s001.zip]

Archive with 1 entries (1 files):
- ijms-2785588-SI.pdf
